# Supplementary material for: Biobased Compostable Plastics End-of-Life: Environmental Assessment Including Carbon Footprint and Microplastic Impacts
Source: Polymers (Basel). 2024 Oct 31;16(21):3073. doi: 10.3390/polym16213073 (PMC11548190; doi:10.3390/polym16213073)
Supplement: Supplementary file 1 [file polymers-16-03073-s001.zip]

Archive with 1 entries (1 files):
- polymers-3281388-supplementary.pdf
